# Supplementary material for: Lymphocytic choriomeningitis arenavirus utilises intercellular connections for cell to cell spread
Source: Sci Rep. 2024 Nov 22;14:28961. doi: 10.1038/s41598-024-79397-w (PMC11584850; doi:10.1038/s41598-024-79397-w)
Supplement: Supplementary file 1 — Supplementary Material 1 [file 41598_2024_79397_MOESM1_ESM.xlsx]

## Sheet: Sheet1
	Target	Probe Sequence	Probe Name	Fluorophore
	LCMV S Genome	tttagaggcccaaatgttgt	LCMV_S_Genome_1	Quasar 670		Supplemental table 1: Sequences of FISH probes (weritten 5'-3') used in this study
	LCMV S Genome	gctcccagatctgaaaactg	LCMV_S_Genome_2	Quasar 670
	LCMV S Genome	cactcatggactgcatcatt	LCMV_S_Genome_3	Quasar 670
	LCMV S Genome	tcgatgttgaaatgaccagg	LCMV_S_Genome_4	Quasar 670
	LCMV S Genome	ggactcacagaataggaagg	LCMV_S_Genome_5	Quasar 670
	LCMV S Genome	ccgatgacatcagaaagctt	LCMV_S_Genome_6	Quasar 670
	LCMV S Genome	atggttctaagctgtcaagg	LCMV_S_Genome_7	Quasar 670
	LCMV S Genome	tcgtcagttataggtgctct	LCMV_S_Genome_8	Quasar 670
	LCMV S Genome	gatcttgccgacctcttcaa	LCMV_S_Genome_9	Quasar 670
	LCMV S Genome	gattccaagtactcacacgg	LCMV_S_Genome_10	Quasar 670
	LCMV S Genome	ggaacccgttgatcaaaaac	LCMV_S_Genome_11	Quasar 670
	LCMV S Genome	cgggcagttcatacactttt	LCMV_S_Genome_12	Quasar 670
	LCMV S Genome	tgatccagtggaaatagcaa	LCMV_S_Genome_13	Quasar 670
	LCMV S Genome	caacgctcctacatggattg	LCMV_S_Genome_14	Quasar 670
	LCMV S Genome	tacagccagacaatgctttt	LCMV_S_Genome_15	Quasar 670
	LCMV S Genome	agaaacctgcagtcaattca	LCMV_S_Genome_16	Quasar 670
	LCMV S Genome	gcatgggaaaacacaacaat	LCMV_S_Genome_17	Quasar 670
	LCMV S Genome	gatggccatacatagcttgt	LCMV_S_Genome_18	Quasar 670
	LCMV S Genome	aaagtttgcctttcaggtga	LCMV_S_Genome_19	Quasar 670
	LCMV S Genome	caggaacccttatgaaaaca	LCMV_S_Genome_20	Quasar 670
	LCMV S Genome	ttgtttcagaccaagttggg	LCMV_S_Genome_21	Quasar 670
	LCMV S Genome	ggccaagagaaaactcaaca	LCMV_S_Genome_22	Quasar 670
	LCMV S Genome	gacctcttgaaggcagttct	LCMV_S_Genome_23	Quasar 670
	LCMV S Genome	ttttgatcaagccaagcaac	LCMV_S_Genome_24	Quasar 670
	LCMV S Genome	aactttagtcttggtgctgc	LCMV_S_Genome_25	Quasar 670
	LCMV S Genome	gtcatcactgaacagcagtc	LCMV_S_Genome_26	Quasar 670
	LCMV S Genome	tcttgaaaggctgaaagaca	LCMV_S_Genome_27	Quasar 670
	LCMV S Genome	ggcttgctttacacagtcaa	LCMV_S_Genome_28	Quasar 670
	LCMV S Genome	tcaatgacgttgtacaagcg	LCMV_S_Genome_29	Quasar 670
	LCMV S Genome	ctatggcttgtatggccaaa	LCMV_S_Genome_30	Quasar 670
	LCMV S Genome	aatcaatttggcacaatgcc	LCMV_S_Genome_31	Quasar 670
	LCMV S Genome	gggatgtgaaagactcatca	LCMV_S_Genome_32	Quasar 670
	LCMV S Genome	ttgggatgagaaagcctcag	LCMV_S_Genome_33	Quasar 670
	LCMV S Genome	gaccaaagatctcagatcct	LCMV_S_Genome_34	Quasar 670
	LCMV S Genome	gggaacttaacaacacagca	LCMV_S_Genome_35	Quasar 670
	LCMV S Genome	ccaggcttcaggggtatata	LCMV_S_Genome_36	Quasar 670
	LCMV S Genome	ccaagatcatgaggtctgaa	LCMV_S_Genome_37	Quasar 670
	LCMV S Genome	gctgaccttgagaagctgaa	LCMV_S_Genome_38	Quasar 670
	LCMV S Genome	cagtgcagaagaactgatgt	LCMV_S_Genome_39	Quasar 670
	LCMV S Genome	actgtacattctcttgtgga	LCMV_S_Genome_40	Quasar 670
	LCMV S Genome	gagactcagaagtctcaacc	LCMV_S_Genome_41	Quasar 670
	LCMV S Genome	aagagagatgacaaagacct	LCMV_S_Genome_42	Quasar 670
	LCMV S Genome	cttctctgaggtcagcaatg	LCMV_S_Genome_43	Quasar 670
	LCMV S Genome	ccaaccttctgaatgggttg	LCMV_S_Genome_44	Quasar 670
	LCMV S Genome	ggctgctgtcattaaggatg	LCMV_S_Genome_45	Quasar 670
	LCMV S Genome	gcagagcttcacatcagatg	LCMV_S_Genome_46	Quasar 670
	LCMV S Genome	cgcaagcattgagaagagaa	LCMV_S_Genome_47	Quasar 670
	LCMV S Genome	aggaagttaagagcttccaa	LCMV_S_Genome_48	Quasar 670
